# Supplementary material for: Computed tomographic evaluation of pectus excavatum in 14 cats
Source: PLoS One. 2022 Jan 21;17(1):e0262866. doi: 10.1371/journal.pone.0262866 (PMC8782389; doi:10.1371/journal.pone.0262866)
Supplement: S1 Appendix — DSHC–domestic short hair cat, MC–Main Coon, DR–Devon Rex, PE–pectus excavatum, 1 –symmetric PE, 2 –asymmetric PE, 2A –sternum is in the midline, but the centre of the thoracic depression is in the parasternal sections of the ribs off to one side, 2B –the centre of the depression is located in the centre of the sternum, but one side of the thorax wall is more depressed than the other, 2C –combination of both type 2A PE and 2B PE, R–asymmetry to the right of the thoracic cavity, L–asymmetry to the left of the thoracic cavity, VI–vertebral index, CI–correction index, AI–asymmetry index. (XLSX) [file pone.0262866.s001.xlsx]

## Sheet: Arkusz1
cat number	breed	age (years)	sex	PE location	PE long/short	PE symmetry	VI	CI (%)	AI	Thoracic asymmetry	Sternal torsion (°)
1	DSHC	16	female	caudal	short	1	moderate	19.72
2	DSHC	6	male	cranial	long	2C	moderate	12.2	103.3	L
3	DSHC	14	male	cranial	short	1	sevre	21.81
4	DSHC	1.5	female	caudal	long	2B	mild	12.43	106.64	L	12
5	MC	11	male	caudal	short	2A	moderate	18.64	91.32	R	27
6	DSHC	9	male	cranial	short	2C	moderate	13.31	94	R
7	MC	7	male	cranial	long	1	moderate	16.91
8	MC	2.5	male	caudal	long	1	moderate	13.27			5
9	DSHC	5	female	caudal	short	2A	mild	12.74	93.3	R	21
10	DSHC	1	male	cranial	short	1	sevre	16.04			10
11	DSHC	4	male	caudal	short	2B	mild	12.94	90.1	R
12	DR	0.8	female	cranial	long	1	moderate	14.1
13	DSHC	8	male	cranial	short	1	moderate	14.74			24
14	DSHC	11	female	caudal	short	1	sevre	32.11
